# Supplementary material for: Prevalence and Patterns of Antibiotic Prescribing Among Children Aged 1–7 Years in Primary Health Care Centers in Prishtina and Ferizaj, Kosovo (2022–2025): A Retrospective Observational Study
Source: Antibiotics (Basel). 2025 Dec 18;14(12):1282. doi: 10.3390/antibiotics14121282 (PMC12729371; doi:10.3390/antibiotics14121282)
Supplement: Supplementary file 1 [file antibiotics-14-01282-s001.zip]

Archive with 1 entries (1 files):
- antibiotics-3949471-supplementary.pdf
